# Supplementary material for: The Effect of Cluster Size on the Intra-Cluster Ionic Polymerization Process
Source: Molecules. 2021 Aug 7;26(16):4782. doi: 10.3390/molecules26164782 (PMC8399435; doi:10.3390/molecules26164782)
Supplement: Supplementary file 1 [file molecules-26-04782-s001.zip]

Archive with 1 entries (1 files):
- molecules-1325525-supplementary.pdf
